# Supplementary material for: Extracellular vesicles released from Marek’s disease virus-transformed T-cells impact immune cell proliferation
Source: J Gen Virol. 2025 Dec 4;106(12):002191. doi: 10.1099/jgv.0.002191 (PMC12677464; doi:10.1099/jgv.0.002191)
Supplement: Uncited Supplementary Material 2. [file jgv-106-02191-s002.xlsx]

## Sheet: Table S1
Table S1. List of proteins identified in 100K-EVs
145 proteins
98 proteins found in both 10K- and 100K-EVs
47 proteins exclusively found in 100K-EVs
Protein name	Taxonomy	Molecular Weight	Accession Number	Gene ID	Corresponding gene ID in Gallus gallus	Gene symbol
ADP-ribosylation factor 3	Gallus gallus	21 kDa	XP_015128667.1	107049507	107049507	ARF3
14-3-3 protein theta	Gallus gallus	28 kDa	NP_001006415.1	421932	421932	YWHAQ
16S ribosomal protein	Mus musculus	16 kDa	AAA03646.1	20055	417871	RPS16
40S ribosomal protein S25	Columba livia	10 kDa	EMC78310.1	106146131	770722	RPS25
60S acidic ribosomal protein P0	Corvus brachyrhynchos	31 kDa	KFO65132.1	103622650	395835	RPLP0
60S ribosomal protein L10a	Coturnix japonica	25 kDa	XP_015740653.1	107324803	419895	RPL10A
60S ribosomal protein L12	Gallus gallus	18 kDa	NP_001264608.1	417264	417264	RPL12
60S ribosomal protein L5	Anas platyrhynchos	34 kDa	EOA96368.1	101801030	395269	RPL5
60S ribosomal protein L7	Gallus gallus	29 kDa	NP_001006345.1	420182	420182	RPL7
60S ribosomal protein L7a	Gallus gallus	30 kDa	NP_001004379.1	417158	417158	RPL7A
78 kDa glucose-regulated protein precursor	Pelodiscus sinensis	73 kDa	NP_001273821.1	102459918	396487	HSPA5
acetyl-CoA acetyltransferase, cytosolic	Gallus gallus	41 kDa	NP_001034376.2	421587	421587	ACAT2
Actin-related protein 2/3 complex subunit 4	Salmo salar	20 kDa	ACI68682.1	106565555	416051	ARPC4
Adenosylhomocysteinase B	Corvus brachyrhynchos	47 kDa	KFO62049.1	103619006	419146	AHCY
adenylyl cyclase-associated protein 1 isoform X1	Gallus gallus	67 kDa	XP_003642632.2	419680	419680	CAP1
alpha-actinin	Gallus gallus	103 kDa	AAA48570.1	373918	373918	ACTN1
aminoimidazole-4-carboxamide ribonucleotidetransformylase/IMP cyclohydrolase	Gallus gallus	64 kDa	AAU93564.1	396091	396091	ATIC
apolipoprotein A-I	Bos	28 kDa	AAB21444.1	281631	396536	APOA1
apolipoprotein E	Bos taurus	36 kDa	CAA43479.1	281004		APOE
Arf6 protein	Xenopus laevis	20 kDa	AAH90206.1	399300	428927	ARF6
ARP2 actin-related protein 2 homolog (yeast)	Homo sapiens	45 kDa	AAH14546.1	10097	396147	ACTR2
ATP-dependent 6-phosphofructokinase, platelet type isoform X1	Gallus gallus	86 kDa	XP_015137049.1	428411	428411	PFKP
beta-actin	Gallus gallus	9 kDa	AAA98513.1	396526	396526	ACTB
chloride intracellular channel protein 2	Gallus gallus	28 kDa	NP_001026285.1	422178	422178	CLIC2
citrate synthase, mitochondrial	Meleagris gallopavo	54 kDa	XP_010725496.2	100541642	100858903	CS
clathrin heavy chain 1	Gallus gallus	192 kDa	NP_001073586.1	395272	395272	CLTC
clusterin preproprotein	Bos taurus	51 kDa	NP_776327.1	280750	395722	CLU
Cofilin-2	Osmerus mordax	17 kDa	ACO09486.1		423320	CFL2
coronin-1C	Geospiza fortis	62 kDa	XP_005424098.1	102033950	416893	CORO1C
Destrin	Aptenodytes forsteri	18 kDa	KFM01184.1	103900692	396539	DSTN
Elongation factor 2	Corvus brachyrhynchos	95 kDa	KFO63894.1	103621170	396325	EEF2
eukaryotic initiation factor 4A-II isoform X1	Bos indicus	47 kDa	XP_019813938.1	109557025	395232	EIF4A2
F-actin-capping protein subunit alpha-1	Gallus gallus	33 kDa	NP_990846.1	396521	396521	CAPZA1
F-actin-capping protein subunit alpha-2	Gallus gallus	33 kDa	NP_001004380.1	417771	417771	CAPZA2
farnesyl diphosphate synthase	Gallus gallus	42 kDa	P08836.2	425061	425061	FDPS
fatty acid synthase	Gallus gallus	275 kDa	NP_990486.2	396061	396061	FASN
filamin-B	Gallus gallus	278 kDa	NP_001025512.2	378913	378913	FLNB
fructose-bisphosphate aldolase C	Gallus gallus	39 kDa	NP_001193425.1	395492	395492	ALDOC
glucose-6-phosphate isomerase	Gallus gallus	62 kDa	NP_001006128.1	415783	415783	GPI
Glyceraldehyde-3-phosphate dehydrogenase	Meleagris gallopavo	25 kDa	O57672.1	100303685	374193	GAPDH
Guanine nucleotide-binding protein G(I)/G(S)/G(T) subunit beta-1	Eurypyga helias	34 kDa	KFV95318.1	104504669	419402	GNB1
Heat shock protein HSP 90-alpha	Anas platyrhynchos	85 kDa	EOB00416.1	101800442	423463	HSP90AA1
histone H1.10-like protein	Amazona aestiva	22 kDa	KQL57260.1		417948	HIST1H110
histone H1.11L	Numida meleagris	23 kDa	XP_021272585.1	110408288	427892	HIST1H111L
integrin alpha-2 isoform X1	Gallus gallus	130 kDa	XP_003643030.2	100857227	100857227	ITGA2
integrin alpha-3 precursor	Gallus gallus	114 kDa	NP_989477.1	373946	373946	ITGA3
integrin beta-1 precursor	Gallus gallus	89 kDa	NP_001034343.2	374058	374058	ITGB1
L-lactate dehydrogenase B chain	Gallus gallus	36 kDa	NP_989508.1	373997	373997	LDHB
laminin receptor	Rattus norvegicus	33 kDa	ACJ13448.1	29236	395181	Rpsa
lipoprotein lipase precursor	Gallus gallus	55 kDa	BAA36758.1	396219	396219	LPL
malate dehydrogenase, mitochondrial	Numida meleagris	37 kDa	XP_021271054.1	110407568	417517	MDH2
MHC B-LII-beta chain	Gallus gallus	29 kDa	AAA48948.1	693256	693256	BLB1
MHC class I-alpha	Gallus gallus	38 kDa	AAA67507.1	693260	693260	BF1
MHC class II antigen	Gallus gallus	28 kDa	AAR14673.1	430189	430189	BLA
Moesin	Haliaeetus albicilla	68 kDa	KFP97199.1	104323935	422173	MSN
myosin-9	Gallus gallus	227 kDa	NP_990808.1	396469	396469	MYH9
neutral amino acid transporter A isoform X1	Numida meleagris	56 kDa	XP_021248755.1	110397126	769612	SLC1A4
Nuclease-sensitive element-binding protein 1	Aptenodytes forsteri	29 kDa	KFM01689.1	103907072	386575	YBX1
nucleoside diphosphate kinase	Gallus gallus	17 kDa	NP_990378.1	395916	395916	NME2
peptidyl-prolyl cis-trans isomerase A	Gallus gallus	18 kDa	NP_001159798.1	776282	776282	PPIA
peptidyl-prolyl cis-trans isomerase E-like	Colobus angolensis palliatus	29 kDa	XP_011798074.1	105512261	426061	PPIE
phosphoglycerate kinase]	Gallus gallus	45 kDa	NP_990316.1	395833	395833	PKGK1
phosphoglycerate mutase 1	Gallus gallus	29 kDa	NP_001026727.1	428969	428969	PGAM1
plastin-2	Gallus gallus	70 kDa	NP_001008440.1	418852	418852	LCP1
PREDICTED: alpha-enolase isoform X2	Gallus gallus	47 kDa	XP_015152320.1	396017	396017	ENO1
PREDICTED: pyruvate kinase PKM isoform X1	Gallus gallus	58 kDa	XP_015134281.1	396456	396456	PKM
prefoldin subunit 2	Gallus gallus	16 kDa	XP_004948460.2	100858383	100858383	PFDN2
profilin-1-like	Gallus gallus	16 kDa	XP_015130231.1	771904	771904	PFN1
Rab GDP dissociation inhibitor beta	Aptenodytes forsteri	49 kDa	KFM09803.1	103901740	395854	GDI2
Rap1A-retro1	Mus musculus	21 kDa	ACC95380.1	668838	419867	RAP1A
Ras-related C3 botulinum toxin substrate 2	Columba livia	22 kDa	EMC76787.1	102092145	418044	RAC2
ras-related protein Rab-11B	Esox lucius	16 kDa	ACO14203.1	105024484	420063	RAB11B
Ras-related protein Rab-7a	Larimichthys crocea	40 kDa	KKF32493.1	104933016	416016	RAB7A
receptor-type tyrosine-protein phosphatase C precursor	Gallus gallus	139 kDa	NP_989748.2	386580	386580	PTPRC
receptor-type tyrosine-protein phosphatase eta precursor	Gallus gallus	154 kDa	NP_989952.1	395330	395330	PTPRJ
ribosomal protein L18	Gallus gallus	19 kDa	AAS49582.1	417823	417823	RPL18A
ribosomal protein S13	Ailuropoda melanoleuca	17 kDa	ADT82659.1	100481367	414782	RPS13
Septin-6	Columba livia	48 kDa	EMC78771.1	102089802	422369	SEPT6
septin-7	Gallus gallus	49 kDa	NP_001012577.1	420741	420741	SEPT7
serum albumin precursor	Homo sapiens	69 kDa	AAF01333.1	213	396197	ALB
similar to 40S ribosomal protein S18	Bos taurus	15 kDa	BAC56379.1	326602		RPS18
sodium/potassium-transporting ATPase subunit alpha-1	Meleagris gallopavo	113 kDa	XP_010717402.1	100303690	396530	ATP1A1
succinyl-CoA:3-ketoacid coenzyme A transferase 1, mitochondrial	Gallus gallus	56 kDa	NP_001006578.2	427190	427190	OXCT1
T-complex protein 1 subunit alpha	Gallus gallus	60 kDa	NP_001006405.1	421586	421586	TCP1
T-complex protein 1 subunit beta	Gallus gallus	57 kDa	NP_001012551.1	417846	417846	CCT2
T-complex protein 1 subunit delta	Gallus gallus	58 kDa	NP_996761.1	395414	395414	CCT4
T-complex protein 1 subunit epsilon	Gallus gallus	60 kDa	NP_001012581.1	420930	420930	CCT5
T-complex protein 1 subunit eta	Gallus gallus	59 kDa	NP_001026712.2	428806	428806	CCT7
T-complex protein 1 subunit gamma	Gallus gallus	60 kDa	XP_015153803.1	425644	425644	CCT3
T-complex protein 1 subunit theta isoform X2	Coturnix japonica	59 kDa	XP_015736442.1	107322668	418486	CCT8
T-complex protein 1 subunit zeta	Gallus gallus	58 kDa	NP_001006216.1	417541	417541	CCT6A
Transaldolase	Balearica regulorum gibbericeps	33 kDa	KFO05844.1	104630738	423019	TALDO1
transferrin receptor protein 1	Gallus gallus	86 kDa	NP_990587.2	396191	396191	TFR2
transketolase	Gallus gallus	68 kDa	XP_414333.2	415991	415991	TKTL1
triosephosphate isomerase	Gallus gallus	27 kDa	NP_990782.1	396435	396435	TPI1
tropomyosin alpha-3 chain isoform a	Gallus gallus	29 kDa	NP_001232856.1	770103	770103	TPM3
tubulin alpha-1A chain-like	Fundulus heteroclitus	47 kDa	XP_021173809.1	105928458	100859737	TUBA1A1
ubiquitin-like modifier-activating enzyme 1	Falco cherrug	110 kDa	XP_014141927.1	102058401	107051050	UBA1
Golgi-associated plant pathogenesis-related protein 1 isoform X1	Gallus gallus	19 kDa	XP_004935245.1	420999	420999	GLIPR2
angiotensinogen	Bos indicus	51 kDa	XP_019809409.1	109553744	421543	AGT
Annexin A2	Homo sapiens	39 kDa	AAH23990.1	302	396297	ANXA2
annexin I	Homo sapiens	39 kDa	BAG70088.1	301	404271	ANXA1
asparagine synthetase [glutamine-hydrolyzing]	Gallus gallus	64 kDa	NP_001026148.1	420574	420574	ASNS
ASPRV1 protein	Homo sapiens	23 kDa	AAH31997.2	151516		ASPRV1
BRO1 domain-containing protein BROX isoform X1	Meleagris gallopavo	47 kDa	XP_003203872.1	100546488	421334	BROX
calmodulin-like skin protein	Homo sapiens	16 kDa	AAF66821.1	51806		CALML5
CD63 antigen	Gallus gallus	26 kDa	XP_015128066.1	107049249	107049249	CD63
desmoglein type 1	Homo sapiens	114 kDa	CAA39976.1	1828		DSG1
desmoplakin isoform II	Homo sapiens	260 kDa	NP_001008844.1	1832	420869	DSP
EH domain-containing protein 3	Gallus gallus	61 kDa	NP_001026211.1	421306	421306	EHD3
envelope polyprotein precursor	Gallus gallus	67 kDa	AGL81186.1	107052719	107052719	LOC107052719
epiplakin 1	Homo sapiens	553 kDa	BAB40803.1	83481	429489	EPPK1
eukaryotic translation initiation factor 2 subunit 3	Gallus gallus	51 kDa	NP_001006260.1	418597	418597	EIF2S3
Eukaryotic translation initiation factor 3 subunit L	Chelonia mydas	153 kDa	EMP27035.1		418033/418032	EIF3L/MICALL1
fatty acid-binding protein, epidermal	Homo sapiens	15 kDa	NP_001435.1	2171	420197	FABP5
fermitin family homolog 3	Bos taurus	76 kDa	NP_001032695.1	525159	107051471	FERMT3
flotillin-1	Gallus gallus	47 kDa	XP_015128657.1	101751397	101751397	FLOT1
galectin-7	Homo sapiens	15 kDa	NP_002298.1	3963		LGALS7
Gelsolin	Bos mutus	81 kDa	ELR60904.1	102267653	395774	GSN
glutathione S-transferase-P1c	Homo sapiens	23 kDa	AAC13869.1	2950		GSTP1
glycogen phosphorylase, liver form	Ovis aries	97 kDa	NP_001020032.1	554320	378909	PYGL
heat shock 70 kDa protein 6	Orycteropus afer afer	71 kDa	XP_007935963.1	103194381	423504	HSPA6/HSPA2(gallus)
heat shock protein 27	Homo sapiens	22 kDa	AAA62175.1	3315	396227	HSPB1
integrin alpha-4	Gallus gallus	114 kDa	XP_421974.3	424121	424121	ITGA4
IST1, ESCRT-III associated factor	Mus musculus	31 kDa	AAH39052.1	71955	415877	Ist1
Leucine-rich alpha-2-glycoprotein	Bos mutus	38 kDa	ELR56248.1	102276472	100858066	LRG1
major vault protein	Gallus gallus	94 kDa	NP_001006336.1	420049	420049	MVP
pigment epithelium-derived factor precursor	Ovis aries	46 kDa	NP_001132919.1	100192425	417561	SERPINF1
Plakoglobin	Homo sapiens	82 kDa	AAA64895.1	3728	429710	JUP
programmed cell death 6-interacting protein	Gallus gallus	97 kDa	NP_001026164.1	420725	420725	PDCD6IP
programmed cell death protein 6 isoform X2	Gallus gallus	21 kDa	XP_004935237.1	420988	420988	PDCD6
protein Z-dependent protease inhibitor precursor	Bos taurus	52 kDa	NP_001092467.1	517172	423432	SERPINA10
regucalcin	Bubalus bubalis	33 kDa	AJT43352.1	102406711	395480	RGN
secreted phosphoprotein 24 precursor	Bos taurus	23 kDa	AAA63582.1	281500	396080	SPP2
Septin-9	Columba livia	64 kDa	EMC89798.1	102093664	417347	SEPT9
serpin B12 isoform 1	Homo sapiens	48 kDa	NP_001294857.1	89777	420899	SERPINB12
Spliceosome RNA helicase DDX39B	Gallus gallus	49 kDa	Q5ZHZ0.1			DDX39B
squamous cell carcinoma antigen	Homo sapiens	45 kDa	AAB20405.1	6317	420897	SERPINB3/OVALY(gallus)
syntenin-1	Gallus gallus	32 kDa	NP_001026195.1	421136	421136	SDCBP
talin-1	Bos taurus	270 kDa	NP_001192357.2	783470	395194	TLN1
U5 small nuclear ribonucleoprotein 200 kDa helicase	Phaethon lepturus	190 kDa	XP_010288856.1	104623459	503574	SNRNP200
ubiquitin-60S ribosomal protein L40 isoform X2	Numida meleagris	19 kDa	XP_021234524.1	110388992	395958	UBA52
uncharacterized protein LOC101750937	Gallus gallus	22 kDa	XP_015154688.1	101750937	101750937	LOC101750937
WD repeat-containing protein 1	Gallus gallus	67 kDa	NP_001004402.1	422842	422842	WDR1
xaa-Pro aminopeptidase 1	Gallus gallus	70 kDa	XP_421751.2	423886	423886	XPNPEP1

## Sheet: Table S2
Table S2. List of proteins identified in 10K-EVs
208 proteins
98 proteins found both in 10K- and 100K-EVs
110 proteins exclusively found in 10K-EVs
Protein name	Taxonomy	Molecular Weight	Accession Number	Gene ID	Corresponding gene ID in Gallus gallus	Gene symbol
Adenosylhomocysteinase B+A12:A105	Corvus brachyrhynchos	47 kDa	KFO62049.1	103619006	419146	AHCY
citrate synthase, mitochondrial	Meleagris gallopavo	54 kDa	XP_010725496.2	100541642	100858903	CS
ras-related protein Rab-11B	Esox lucius	16 kDa	ACO14203.1	105024484	420063	RAB11B
succinyl-CoA:3-ketoacid coenzyme A transferase 1, mitochondrial	Gallus gallus	56 kDa	NP_001006578.2	427190	427190	OXCT1
peptidyl-prolyl cis-trans isomerase E-like	Colobus angolensis palliatus	29 kDa	XP_011798074.1	105512261	426061	PPIE
Cofilin-2	Osmerus mordax	17 kDa	ACO09486.1		423320	CFL2
transferrin receptor protein 1	Gallus gallus	86 kDa	NP_990587.2	396191	396191	TFR2
tropomyosin alpha-3 chain isoform a	Gallus gallus	29 kDa	NP_001232856.1	770103	770103	TPM3
integrin alpha-3 precursor	Gallus gallus	114 kDa	NP_989477.1	373946	373946	ITGA3
septin-7	Gallus gallus	49 kDa	NP_001012577.1	420741	420741	SEPT7
ARP2 actin-related protein 2 homolog (yeast)	Homo sapiens	45 kDa	AAH14546.1	10097	396147	ACTR2
neutral amino acid transporter A isoform X1	Numida meleagris	56 kDa	XP_021248755.1	110397126	769612	SLC1A4
F-actin-capping protein subunit alpha-1	Gallus gallus	33 kDa	NP_990846.1	396521	396521	CAPZA1
alpha-actinin	Gallus gallus	103 kDa	AAA48570.1	373918	373918	ACTN1
ribosomal protein L18	Gallus gallus	19 kDa	AAS49582.1	417823	417823	RPL18A
Transaldolase	Balearica regulorum gibbericeps	33 kDa	KFO05844.1	104630738	423019	TALDO1
Ras-related C3 botulinum toxin substrate 2	Columba livia	22 kDa	EMC76787.1	102092145	418044	RAC2
Rap1A-retro1	Mus musculus	21 kDa	ACC95380.1	668838	419867	RAP1A
T-complex protein 1 subunit eta	Gallus gallus	59 kDa	NP_001026712.2	428806	428806	CCT7
acetyl-CoA acetyltransferase, cytosolic	Gallus gallus	41 kDa	NP_001034376.2	421587	421587	ACAT2
Rab GDP dissociation inhibitor beta	Aptenodytes forsteri	49 kDa	KFM09803.1	103901740	395854	GDI2
receptor-type tyrosine-protein phosphatase C precursor	Gallus gallus	139 kDa	NP_989748.2	386580	386580	PTPRC
MHC class I-alpha	Gallus gallus	38 kDa	AAA67507.1	693260	693260	BF1
triosephosphate isomerase	Gallus gallus	27 kDa	NP_990782.1	396435	396435	TPI1
coronin-1C	Geospiza fortis	62 kDa	XP_005424098.1	102033950	416893	CORO1C
glucose-6-phosphate isomerase	Gallus gallus	62 kDa	NP_001006128.1	415783	415783	GPI
plastin-2	Gallus gallus	70 kDa	NP_001008440.1	418852	418852	LCP1
similar to 40S ribosomal protein S18	Bos taurus	15 kDa	BAC56379.1	326602		RPS18
beta-actin	Gallus gallus	9 kDa	AAA98513.1	396526	396526	ACTB
60S ribosomal protein L7	Gallus gallus	29 kDa	NP_001006345.1	420182	420182	RPL7
filamin-B	Gallus gallus	278 kDa	NP_001025512.2	378913	378913	FLNB
receptor-type tyrosine-protein phosphatase eta precursor	Gallus gallus	154 kDa	NP_989952.1	395330	395330	PTPRJ
ubiquitin-like modifier-activating enzyme 1	Falco cherrug	110 kDa	XP_014141927.1	102058401	107051050	UBA1
Actin-related protein 2/3 complex subunit 4	Salmo salar	20 kDa	ACI68682.1	106565555	416051	ARPC4
78 kDa glucose-regulated protein precursor	Pelodiscus sinensis	73 kDa	NP_001273821.1	102459918	396487	HSPA5
myosin-9	Gallus gallus	227 kDa	NP_990808.1	396469	396469	MYH9
farnesyl diphosphate synthase	Gallus gallus	42 kDa	P08836.2	425061	425061	FDPS
60S ribosomal protein L5	Anas platyrhynchos	34 kDa	EOA96368.1	101801030	395269	RPL5
T-complex protein 1 subunit epsilon	Gallus gallus	60 kDa	NP_001012581.1	420930	420930	CCT5
ATP-dependent 6-phosphofructokinase, platelet type isoform X1	Gallus gallus	86 kDa	XP_015137049.1	428411	428411	PFKP
60S ribosomal protein L12	Gallus gallus	18 kDa	NP_001264608.1	417264	417264	RPL12
60S ribosomal protein L10a	Coturnix japonica	25 kDa	XP_015740653.1	107324803	419895	RPL10A
40S ribosomal protein S25	Columba livia	10 kDa	EMC78310.1	106146131	770722	RPS25
prefoldin subunit 2	Gallus gallus	16 kDa	XP_004948460.2	100858383	100858383	PFDN2
14-3-3 protein theta	Gallus gallus	28 kDa	NP_001006415.1	421932	421932	YWHAQ
F-actin-capping protein subunit alpha-2	Gallus gallus	33 kDa	NP_001004380.1	417771	417771	CAPZA2
60S ribosomal protein L7a	Gallus gallus	30 kDa	NP_001004379.1	417158	417158	RPL7A
T-complex protein 1 subunit delta	Gallus gallus	58 kDa	NP_996761.1	395414	395414	CCT4
fructose-bisphosphate aldolase C	Gallus gallus	39 kDa	NP_001193425.1	395492	395492	ALDOC
tubulin alpha-1A chain-like	Fundulus heteroclitus	47 kDa	XP_021173809.1	105928458	100859737	TUBA1A1
adenylyl cyclase-associated protein 1 isoform X1	Gallus gallus	67 kDa	XP_003642632.2	419680	419680	CAP1
nucleoside diphosphate kinase	Gallus gallus	17 kDa	NP_990378.1	395916	395916	NME2
Septin-6	Columba livia	48 kDa	EMC78771.1	102089802	422369	SEPT6
chloride intracellular channel protein 2	Gallus gallus	28 kDa	NP_001026285.1	422178	422178	CLIC2
ribosomal protein S13	Ailuropoda melanoleuca	17 kDa	ADT82659.1	100481367	414782	RPS13
T-complex protein 1 subunit alpha	Gallus gallus	60 kDa	NP_001006405.1	421586	421586	TCP1
malate dehydrogenase, mitochondrial	Numida meleagris	37 kDa	XP_021271054.1	110407568	417517	MDH2
transketolase	Gallus gallus	68 kDa	XP_414333.2	415991	415991	TKTL1
MHC class II antigen	Gallus gallus	28 kDa	AAR14673.1	430189	430189	BLA
Arf6 protein	Xenopus laevis	20 kDa	AAH90206.1	399300	428927	ARF6
60S acidic ribosomal protein P0	Corvus brachyrhynchos	31 kDa	KFO65132.1	103622650	395835	RPLP0
Nuclease-sensitive element-binding protein 1	Aptenodytes forsteri	29 kDa	KFM01689.1	103907072	386575	YBX1
fatty acid synthase	Gallus gallus	275 kDa	NP_990486.2	396061	396061	FASN
phosphoglycerate mutase 1	Gallus gallus	29 kDa	NP_001026727.1	428969	428969	PGAM1
Guanine nucleotide-binding protein G(I)/G(S)/G(T) subunit beta-1	Eurypyga helias	34 kDa	KFV95318.1	104504669	419402	GNB1
T-complex protein 1 subunit gamma	Gallus gallus	60 kDa	XP_015153803.1	425644	425644	CCT3
ADP-ribosylation factor 3	Gallus gallus	21 kDa	XP_015128667.1	107049507	107049507	ARF3
16S ribosomal protein	Mus musculus	16 kDa	AAA03646.1	20055	417871	RPS16
T-complex protein 1 subunit beta	Gallus gallus	57 kDa	NP_001012551.1	417846	417846	CCT2
aminoimidazole-4-carboxamide ribonucleotidetransformylase/IMP cyclohydrolase	Gallus gallus	64 kDa	AAU93564.1	396091	396091	ATIC
L-lactate dehydrogenase B chain	Gallus gallus	36 kDa	NP_989508.1	373997	373997	LDHB
Elongation factor 2	Corvus brachyrhynchos	95 kDa	KFO63894.1	103621170	396325	EEF2
Ras-related protein Rab-7a	Larimichthys crocea	40 kDa	KKF32493.1	104933016	416016	RAB7A
apolipoprotein A-I	Bos	28 kDa	AAB21444.1	281631	396536	APOA1
MHC B-LII-beta chain	Gallus gallus	29 kDa	AAA48948.1	693256	693256	BLB1
histone H1.10-like protein	Amazona aestiva	22 kDa	KQL57260.1		417948	HIST1H110
histone H1.11L	Numida meleagris	23 kDa	XP_021272585.1	110408288	427892	HIST1H111L
peptidyl-prolyl cis-trans isomerase A	Gallus gallus	18 kDa	NP_001159798.1	776282	776282	PPIA
Moesin	Haliaeetus albicilla	68 kDa	KFP97199.1	104323935	422173	MSN
sodium/potassium-transporting ATPase subunit alpha-1	Meleagris gallopavo	113 kDa	XP_010717402.1	100303690	396530	ATP1A1
T-complex protein 1 subunit zeta	Gallus gallus	58 kDa	NP_001006216.1	417541	417541	CCT6A
Destrin	Aptenodytes forsteri	18 kDa	KFM01184.1	103900692	396539	DSTN
Glyceraldehyde-3-phosphate dehydrogenase	Meleagris gallopavo	25 kDa	O57672.1	100303685	374193	GAPDH
PREDICTED: pyruvate kinase PKM isoform X1	Gallus gallus	58 kDa	XP_015134281.1	396456	396456	PKM
PREDICTED: alpha-enolase isoform X2	Gallus gallus	47 kDa	XP_015152320.1	396017	396017	ENO1
phosphoglycerate kinase]	Gallus gallus	45 kDa	NP_990316.1	395833	395833	PKGK1
profilin-1-like	Gallus gallus	16 kDa	XP_015130231.1	771904	771904	PFN1
laminin receptor	Rattus norvegicus	33 kDa	ACJ13448.1	29236	395181	Rpsa
eukaryotic initiation factor 4A-II isoform X1	Bos indicus	47 kDa	XP_019813938.1	109557025	395232	EIF4A2
T-complex protein 1 subunit theta isoform X2	Coturnix japonica	59 kDa	XP_015736442.1	107322668	418486	CCT8
lipoprotein lipase precursor	Gallus gallus	55 kDa	BAA36758.1	396219	396219	LPL
serum albumin precursor	Homo sapiens	69 kDa	AAF01333.1	213	396197	ALB
apolipoprotein E	Bos taurus	36 kDa	CAA43479.1	281004		APOE
clathrin heavy chain 1	Gallus gallus	192 kDa	NP_001073586.1	395272	395272	CLTC
clusterin preproprotein	Bos taurus	51 kDa	NP_776327.1	280750	395722	CLU
integrin beta-1 precursor	Gallus gallus	89 kDa	NP_001034343.2	374058	374058	ITGB1
integrin alpha-2 isoform X1	Gallus gallus	130 kDa	XP_003643030.2	100857227	100857227	ITGA2
Heat shock protein HSP 90-alpha	Anas platyrhynchos	85 kDa	EOB00416.1	101800442	423463	HSP90AA1
heat shock protein 70	Gallus gallus	70 kDa	AAP37959.1	423504	423504	HSPA2
eukaryotic translation elongation factor 1 gamma	Gallus gallus	50 kDa	NP_001185679.1	100526660	100526660	EEF1G
Exportin-2	Anas platyrhynchos	112 kDa	EOB03630.1	101803491	419212	CSE1L
aldolase, fructose-bisphosphate A S homeolog	Xenopus laevis	39 kDa	NP_001079649.1	379336	396078	ALDOA
heat shock protein family E (Hsp10) member 1	Manacus vitellinus	11 kDa	KFW87003.1	103764300	395948	HSPE1
glutathione S-transferase mu 3	Meleagris gallopavo	26 kDa	AEI70736.1		107050492	GST2L
60S ribosomal protein L27	Ovis aries	16 kDa	XP_014954285.1	101113347	396280	RPL27
endoplasmin precursor	Gallus gallus	92 kDa	NP_989620.1	374163	374163	HSP90B1
superoxide dismutase [Cu-Zn]	Coturnix japonica	16 kDa	XP_015736733.1	107322802	395938	SOD1
Cytoplasmic dynein 1 heavy chain 1	Tyto alba	524 kDa	KFV45987.1	104357241	423461	DYNC1H1
60S ribosomal protein L38	Scophthalmus maximus	8 kDa	ABJ98663.1		771528	RPL38
60S ribosomal protein L10 isoform X1	Pseudopodoces humilis	24 kDa	XP_005534198.1	102101633	396411	RPL10L2
C-1-tetrahydrofolate synthase, cytoplasmic	Gallus gallus	100 kDa	NP_001034392.1	423508	423508	MTHFD1
SHC SH2 domain-binding protein 1	Gallus gallus	74 kDa	XP_003641983.1	415751	415751	SHCBP1
actin related protein 2/3 complex subunit 3	Ictalurus punctatus	8 kDa	ABD85578.1	100304888	416837	ARPC3
stress-70 protein, mitochondrial	Meleagris gallopavo	66 kDa	XP_010717168.1	100551017	416183	HSPA9
cystatin-A	Gallus gallus	11 kDa	XP_416493.4	418268	418268	CSTA
40S ribosomal protein S14	Ictalurus punctatus	16 kDa	AAK95196.1	100304566	416275	RPS14
Ribosomal protein S15a	Homo sapiens	15 kDa	AAH01697.1	6210	427675	RPS15A
immunoglobulin superfamily member 9	Gallus gallus	149 kDa	XP_015154161.1	425454	425454	IGSF9
NHP2-like protein 1	Amazona aestiva	16 kDa	KQK78919.1		417986	NHP2L1/SNU13
H/ACA ribonucleoprotein complex subunit 4	Gallus gallus	58 kDa	NP_001026286.1	422196	422196	DKC1
thymocyte nuclear protein 1	Gallus gallus	28 kDa	NP_989618.1	374161	374161	THYN1
vacuolar protein sorting-associated protein 35	Gallus gallus	92 kDa	NP_001005842.1	415750	415750	VPS35
alpha-soluble NSF attachment protein	Chrysemys picta bellii	33 kDa	XP_005310581.1	101935050	100858304	NAPA
alcohol dehydrogenase [NADP(+)] isoform X1	Gallus gallus	40 kDa	XP_015146491.1	424599	424599	AKR1A1
aminolevulinate dehydratase	Gallus gallus	36 kDa	NP_001278335.1	417273	417273	ALAD
Protein arginine N-methyltransferase 1	Chelonia mydas	37 kDa	EMP41777.1	102929956	425989	PRMT1/PRMT8(gallus)
polyadenylate binding protein	Petromyzon marinus	70 kDa	AAB88449.1		430997	PABPC1
Glia maturation factor, beta	Mus musculus	17 kDa	AAH49134.1	63985	423560	GMFB
macrophage-capping protein	Gallus gallus	38 kDa	XP_015128734.1	431244	431244	CAPG
heat shock protein	Anas platyrhynchos	61 kDa	AFK08972.1	101799191	424059	HSPD1
Vimentin	Eurypyga helias	42 kDa	KFV99555.1	104516806	420519	VIM
heat shock 70 kDa protein 4L	Gallus gallus	95 kDa	NP_001012594.1	422496	422496	HSPA4L
coatomer subunit alpha	Alligator mississippiensis	139 kDa	XP_006267538.1	102560777	426906	COPA
Alanyl-tRNA synthetase, cytoplasmic	Columba livia	105 kDa	EMC79652.1	102093230	415668	AARS
CAND1 protein	Homo sapiens	128 kDa	AAH26220.1	55832	417837	CAND1
40S ribosomal protein S20	Patagioenas fasciata monilis	14 kDa	OPJ83471.1		430990	RPS20
ubiquitin thioesterase OTUB1	Gallus gallus	31 kDa	XP_001236782.2	777320	777320	OTUB1
ribosomal protein L23a	Homo sapiens	18 kDa	AAA03341.1	6147	417574	RPL23A
guanine nucleotide-binding protein subunit alpha-13	Coturnix japonica	44 kDa	XP_015735238.1	107322109	417434	GNA13
Peroxiredoxin-1	Anas platyrhynchos	23 kDa	EOB00368.1	101804206	424598	PRDX1
ribosomal protein S17	Xenopus tropicalis	15 kDa	AAI58391.1	100145026	374053	RPS17
importin subunit alpha-1	Meleagris gallopavo	58 kDa	XP_010719818.1	100544673	417420	KPNA2
ATP-citrate lyase	Anser anser anser	120 kDa	ADL41159.1	106048017	395373	ACLY
serine--tRNA ligase, cytoplasmic	Gallus gallus	58 kDa	NP_001026563.1	426697	426697	SARS
60S ribosomal protein L13	Gallus gallus	24 kDa	NP_990330.1	395849	395849	RPL13
60S ribosomal protein L21	Anas platyrhynchos	19 kDa	EOA96714.1	101802323	418933	RPL21
Similar to ribosomal protein L23	Homo sapiens	14 kDa	AAH03518.1	9349	420001	RPL23
Rho family GTPase	Mus musculus	22 kDa	AAC23710.1	11848	395442	Rhoa
ruvB-like 1	Amazona aestiva	50 kDa	KQK74297.1	103143219	416022	RUVBL1
aspartate aminotransferase, mitochondrial precursor	Gallus gallus	47 kDa	NP_990854.1	396533	396533	GOT2
elongation factor 1-alpha 1-like	Galeopterus variegatus	49 kDa	XP_008572262.1	103591560	373963	EEF1A1
MHC class I antigen	Gallus gallus	39 kDa	AAL76941.1	425389	425389	BF2
guanine nucleotide-binding protein G(i) subunit alpha-2	Coturnix japonica	41 kDa	XP_015730140.1	107319651	396367	GNAI2
synaptotagmin binding cytoplasmic RNA interacting protein	Homo sapiens	70 kDa	AAC12926.1	10492	421831	SYNCRIP
Rpl30 protein	Mus musculus	13 kDa	AAI00609.1	19946	425416	RPL30
actin-related protein 3	Gallus gallus	47 kDa	NP_989638.1	374197	374197	ACTR3
40S ribosomal protein S10 isoform X2	Phalacrocorax carbo	19 kDa	XP_009512108.1	104040816	419904	RPS10
Erh protein	Danio rerio	12 kDa	AAH71431.1	30475	423262	ERH
5-aminoimidazole ribonucleotide/carboxylase-5-aminoimidazole-4-N-succinocarboxamide ribonucleotide synthetase	Gallus gallus	47 kDa	ABU24461.1	396534	396534	PAICS
Splicing factor 3b, subunit 3, 130kDa	Homo sapiens	136 kDa	AAH68974.1	23450	415680	SF3B3
40S ribosomal protein S6	Leptosomus discolor	31 kDa	XP_009957475.1	104341495	396148	RPS6
40S ribosomal protein S19	Jaculus jaculus	16 kDa	XP_004670436.1	101607893	107050719	RPS19
6-phosphogluconate dehydrogenase, decarboxylating	Anas platyrhynchos	50 kDa	EOA96496.1	101801278	419450	PGD
ras GTPase-activating-like protein IQGAP1	Gallus gallus	190 kDa	XP_413959.4	415591	415591	IQGAP3
Septin-2	Aptenodytes forsteri	38 kDa	KFM10888.1	103903085	424843	SEPT2
Protein disulfide-isomerase A6	Struthio camelus australis	48 kDa	KFV71961.1	104139932	421940	PDIA6
40S ribosomal protein S4, X isoform-like	Microcebus murinus	30 kDa	XP_012597174.1	105858527	396001	RPS4X
Malate dehydrogenase, cytoplasmic	Columba livia	36 kDa	EMC88838.1	102084654	421281	MDH1
protein disulfide-isomerase A3 precursor	Gallus gallus	56 kDa	NP_989441.1	373899	373899	PDIA3
protein regulator of cytokinesis 1 isoform X1	Numida meleagris	70 kDa	XP_021262365.1	110403481	770336	PRC1
phosphatidylethanolamine-binding protein 1	Gallus gallus	21 kDa	NP_001185571.1	416990	416990	PEBP1
F-actin-capping protein subunit beta isoform X2	Serinus canaria	33 kDa	XP_009097852.2	103824345	396418	CAPZB
60S ribosomal protein L22	Columba livia	11 kDa	EMC79394.1	102085891	373937	RPL22
Nucleosome assembly protein 1-like 1	Columba livia	45 kDa	EMC82273.1	102090414	417864	NAP1L1
glutathione S-transferase 2	Gallus gallus	26 kDa	NP_990421.1	395976	395976	GSTM2
high mobility group protein HMG1	Gallus gallus	25 kDa	AAD52670.1	395724	395724	HMGB1
citron Rho-interacting kinase isoform X1	Gallus gallus	239 kDa	XP_004934458.1	416984	416984	CIT
proliferation-associated protein 2G4	Gallus gallus	44 kDa	XP_015155794.1	425279	425279	PA2G4
topoisomerase II alpha-2	Gallus gallus	179 kDa	AAG13401.1	395570	395570	TOP2A
60S ribosomal protein L4	Columba livia	43 kDa	EMC81316.1	102095907	415551	RPL4
vinculin	Gallus gallus	117 kDa	NP_990772.1	396422	396422	VCL
puromycin-sensitive aminopeptidase	Gallus gallus	99 kDa	XP_015154960.1	426231	426231	NPEPPS
40S ribosomal protein S5	Anas platyrhynchos	22 kDa	EOA94845.1	101803338	107049503	RPS5
stress-induced-phosphoprotein 1	Gallus gallus	49 kDa	XP_015129908.1	101748085	101748085	STIP1
proteasome activator complex subunit 1-like	Gallus gallus	25 kDa	XP_015129733.1	107050513	107050513	PSME1
receptor for activated C kinase 1	Homo sapiens	38 kDa	AAO21313.1	10399	417044	RACK1
ribosomal protein L19	Mus musculus	23 kDa	AAB48630.1	19921	420003	Rpl19
transitional endoplasmic reticulum ATPase	Gallus gallus	89 kDa	NP_001038129.1	427410	427410	VCP
60S ribosomal protein L6	Elephantulus edwardii	33 kDa	XP_006901041.1	102873757	373957	RPL6
Histone H1.01	Cuculus canorus	19 kDa	KFO74454.1	104057276	417954	HIST1H101
thrombospondin-1 precursor	Gallus gallus	130 kDa	NP_001186382.1	373987	373987	THBS1
40S ribosomal protein S8	Anas platyrhynchos	24 kDa	EOA94872.1	101797133	424584	RPS8
40s ribosomal protein S7	Perca flavescens	22 kDa	ABU54857.1		421919	RPS7
casein kinase II subunit alpha	Nestor notabilis	44 kDa	XP_010011617.1	104404788	432370	CSNK2A1
importin subunit beta-1	Myotis brandtii	97 kDa	XP_005861985.1	102253651	426499	KPNB1
chromosome-associated kinesin KIF4	Gallus gallus	139 kDa	NP_990306.1	395823	395823	KIF4A
L-lactate dehydrogenase A chain	Gallus gallus	37 kDa	NP_990615.1	396221	396221	LDHA
Rho GDP-dissociation inhibitor 1	Cathartes aura	23 kDa	KFP47544.1		769231	ARHGDIA
tubulin beta-3 chain isoform X2	Amazona aestiva	45 kDa	KQK80141.1		431043	TUBB3
60S ribosomal protein L3	Chlamydotis macqueenii	46 kDa	KFP34667.1	104474424	418016	RPL3
40S ribosomal protein S3a	Anas platyrhynchos	28 kDa	EOB04964.1	101801835	422477	RPS3A
kinesin-like protein KIF23 isoform X1	Gallus gallus	111 kDa	XP_015147590.1	415567	415567	KIF23
nascent polypeptide-associated complex alpha polypeptide	Mus musculus	23 kDa	BAE40130.1	17938	396544	Naca
nucleophosmin	Buceros rhinoceros silvestris	30 kDa	XP_010144599.1	104502334	396203	NPM1
Voltage-dependent anion-selective channel protein 2	Aptenodytes forsteri	30 kDa	KFM06393.1	103897578	395498	VDAC2
coiled-coil domain-containing protein 80 precursor	Gallus gallus	109 kDa	NP_989762.1	395074	395074	CCDC80
kinesin-like protein KIF23 isoform X6	Gallus gallus	100 kDa	XP_015147595.1	415567	415567	KIF23
rac GTPase-activating protein 1	Gallus gallus	71 kDa	XP_004949789.2	426884	426884	RACGAP1

## Sheet: Table S3
Table S3. List of proteins identified in 10K- and 100K-EVs and associated quantitative values
									Normalized Weighted Spectra*
Protein name	Taxonomy	Molecular Weight	Accession Number	Gene ID	Corresponding gene ID in Gallus gallus	Gene symbol	normalized emPAI 100K	normalized emPAI 10K	T-test	Fold change 10K/100K-EVs
beta-actin	Gallus gallus	9 kDa	AAA98513.1	396526	396526	ACTB	6.00453	52.8427	0.02	7.4	In yellow : proteins enriched in 10K/100K-EVs
heat shock protein 70	Gallus gallus	70 kDa	AAP37959.1	423504	423504	HSPA2	0	0.54595	0.13	INF	In green : proteins enriched in 10K/100K-EVs
Heat shock protein HSP 90-alpha	Anas platyrhynchos	85 kDa	EOB00416.1	101800442	423463	HSP90AA1	1.20748	2.69227	0.019	2.5
tubulin beta-3 chain isoform X2	Amazona aestiva	45 kDa	KQK80141.1		431043	TUBB3	0	1.01497	0.12	INF
PREDICTED: pyruvate kinase PKM isoform X1	Gallus gallus	58 kDa	XP_015134281.1	396456	396456	PKM	2.61233	2.34633	0.19	2
PREDICTED: alpha-enolase isoform X2	Gallus gallus	47 kDa	XP_015152320.1	396017	396017	ENO1	1.62614	7.5291	0.004	2.6
tubulin alpha-1A chain-like	Fundulus heteroclitus	47 kDa	XP_021173809.1	105928458	100859737	TUBA1A1	0.447913	0.842753	0.009	2.7
Moesin	Haliaeetus albicilla	68 kDa	KFP97199.1	104323935	422173	MSN	0.640307	0.49762	0.59	1.1
Glyceraldehyde-3-phosphate dehydrogenase	Meleagris gallopavo	25 kDa	O57672.1	100303685	374193	GAPDH	0.900573	1.22753	0.01	8.1
Histone H1.01	Cuculus canorus	19 kDa	KFO74454.1	104057276	417954	HIST1H101	0	0.675917	0.015	INF
histone H1.11L	Numida meleagris	23 kDa	XP_021272585.1	110408288	427892	HIST1H111L	1.20487	0.990963	0.14	1.5
histone H1.10-like protein	Amazona aestiva	22 kDa	KQL57260.1		417948	HIST1H110	0.893667	1.01893	0.16	2
elongation factor 1-alpha 1-like	Galeopterus variegatus	49 kDa	XP_008572262.1	103591560	373963	EEF1A1	0	0.0841713	0.12	INF
integrin beta-1 precursor	Gallus gallus	89 kDa	NP_001034343.2	374058	374058	ITGB1	0.783707	0.205307	0.0027	0.3
phosphoglycerate kinase]	Gallus gallus	45 kDa	NP_990316.1	395833	395833	PKGK1	1.12827	1.55391	0.36	1.3
rac GTPase-activating protein 1	Gallus gallus	71 kDa	XP_004949789.2	426884	426884	RACGAP1	0	0.6307	0.0011	INF
kinesin-like protein KIF23 isoform X6	Gallus gallus	100 kDa	XP_015147595.1	415567	415567	KIF23	0	0.4472	0.011	INF
kinesin-like protein KIF23 isoform X1	Gallus gallus	111 kDa	XP_015147590.1	415567	415567	KIF23	0	0.385623	0.02	INF
filamin-B	Gallus gallus	278 kDa	NP_001025512.2	378913	378913	FLNB	0.067748	0.214839	0.13	6.9
myosin-9	Gallus gallus	227 kDa	NP_990808.1	396469	396469	MYH9	0.099433	0.225393	0.027	4.6
syntenin-1	Gallus gallus	32 kDa	NP_001026195.1	421136	421136	SDCBP	2.34553	0	0.023	0
clathrin heavy chain 1	Gallus gallus	192 kDa	NP_001073586.1	395272	395272	CLTC	0.388227	0.0792807	0.00062	0.1
ubiquitin-60S ribosomal protein L40 isoform X2	Numida meleagris	19 kDa	XP_021234524.1	110388992	395958	UBA52	0.712467	0	0.37	0
plastin-2	Gallus gallus	70 kDa	NP_001008440.1	418852	418852	LCP1	0.214687	0.77254	0.0018	6.2
Elongation factor 2	Corvus brachyrhynchos	95 kDa	KFO63894.1	103621170	396325	EEF2	0.210813	0.406327	0.013	2.6
eukaryotic initiation factor 4A-II isoform X1	Bos indicus	47 kDa	XP_019813938.1	109557025	395232	EIF4A2	0.67134	0.522877	0.99	1
fructose-bisphosphate aldolase C	Gallus gallus	39 kDa	NP_001193425.1	395492	395492	ALDOC	0.50159	2.56577	0.0041	6.9
peptidyl-prolyl cis-trans isomerase A	Gallus gallus	18 kDa	NP_001159798.1	776282	776282	PPIA	1.14257	3.98857	0.092	4.3
sodium/potassium-transporting ATPase subunit alpha-1	Meleagris gallopavo	113 kDa	XP_010717402.1	100303690	396530	ATP1A1	0.279873	0.32321	0.12	1.6
thrombospondin-1 precursor	Gallus gallus	130 kDa	NP_001186382.1	373987	373987	THBS1	0	0.0742467	0.13	INF
14-3-3 protein theta	Gallus gallus	28 kDa	NP_001006415.1	421932	421932	YWHAQ	0.29984	0.604443	0.091	3.3
laminin receptor	Rattus norvegicus	33 kDa	ACJ13448.1	29236	395181	Rpsa	0.903117	0.721033	0.25	0.8
phosphoglycerate mutase 1	Gallus gallus	29 kDa	NP_001026727.1	428969	428969	PGAM1	0.652043	0.49842	0.34	1.4
coronin-1C	Geospiza fortis	62 kDa	XP_005424098.1	102033950	416893	CORO1C	0.0419433	0.0797733	0.28	4
profilin-1-like	Gallus gallus	16 kDa	XP_015130231.1	771904	771904	PFN1	1.04289	1.32327	0.13	2
MHC B-LII-beta chain	Gallus gallus	29 kDa	AAA48948.1	693256	693256	BLB1	0.653187	0.85815	0.14	1.9
aminoimidazole-4-carboxamide ribonucleotidetransformylase/IMP cyclohydrolase	Gallus gallus	64 kDa	AAU93564.1	396091	396091	ATIC	0.426907	0.351273	0.51	1.2
L-lactate dehydrogenase B chain	Gallus gallus	36 kDa	NP_989508.1	373997	373997	LDHB	0.255133	0.468543	0.0042	2.4
T-complex protein 1 subunit theta isoform X2	Coturnix japonica	59 kDa	XP_015736442.1	107322668	418486	CCT8	0.568857	0.307643	0.062	0.6
glucose-6-phosphate isomerase	Gallus gallus	62 kDa	NP_001006128.1	415783	415783	GPI	0.140437	0.634237	0.0026	7.2
Ras-related protein Rab-7a	Larimichthys crocea	40 kDa	KKF32493.1	104933016	416016	RAB7A	0.372907	0.32466	0.87	1.1
Actin-related protein 2/3 complex subunit 4	Salmo salar	20 kDa	ACI68682.1	106565555	416051	ARPC4	0.328787	0.38919	0.83	0.8
Rab GDP dissociation inhibitor beta	Aptenodytes forsteri	49 kDa	KFM09803.1	103901740	395854	GDI2	0.05387	0.404157	0.014	7.1
Destrin	Aptenodytes forsteri	18 kDa	KFM01184.1	103900692	396539	DSTN	1.1662	1.91977	0.57	1.3
60S ribosomal protein L10a	Coturnix japonica	25 kDa	XP_015740653.1	107324803	419895	RPL10A	0.2748	1.11287	0.0049	11
lipoprotein lipase precursor	Gallus gallus	55 kDa	BAA36758.1	396219	396219	LPL	0.477603	0.0921553	0.0086	0.2
integrin alpha-4	Gallus gallus	114 kDa	XP_421974.3	424121	424121	ITGA4	0.275733	0	0.00015	0
Vimentin	Eurypyga helias	42 kDa	KFV99555.1	104516806	420519	VIM	0	0.587513	0.046	INF
T-complex protein 1 subunit alpha	Gallus gallus	60 kDa	NP_001006405.1	421586	421586	TCP1	0.259307	0.260673	0.7	0.9
T-complex protein 1 subunit zeta	Gallus gallus	58 kDa	NP_001006216.1	417541	417541	CCT6A	0.329567	0.352167	< 0.00010	0.3
tropomyosin alpha-3 chain isoform a	Gallus gallus	29 kDa	NP_001232856.1	770103	770103	TPM3	0.0950067	0.37388	0.23	12
plastin-2	Gallus gallus	27 kDa	NP_990782.1	396435	396435	TPI1	0.52772	1.15359	0.042	3
60S ribosomal protein L7	Gallus gallus	29 kDa	NP_001006345.1	420182	420182	RPL7	0.232463	0.35738	0.041	5.9
apolipoprotein A-I	Bos	28 kDa	AAB21444.1	281631	396536	APOA1	0.66728	0.417907	0.87	0.9
clusterin preproprotein	Bos taurus	51 kDa	NP_776327.1	280750	395722	CLU	0.651307	0.0454467	0.0043	0.03
T-complex protein 1 subunit epsilon	Gallus gallus	60 kDa	NP_001012581.1	420930	420930	CCT5	0.227823	0.28146	0.1	1.6
major vault protein	Gallus gallus	94 kDa	NP_001006336.1	420049	420049	MVP	0.462037	0	0.00046	0
coiled-coil domain-containing protein 80 precursor	Gallus gallus	109 kDa	NP_989762.1	395074	395074	CCDC80	0	0.146806	0.056	INF
MHC class II antigen	Gallus gallus	28 kDa	AAR14673.1	430189	430189	BLA	0.459747	0.358207	0.3	1.6
60S ribosomal protein L6	Elephantulus edwardii	33 kDa	XP_006901041.1	102873757	373957	RPL6	0	0.16153	0.22	INF
fatty acid synthase	Gallus gallus	275 kDa	NP_990486.2	396061	396061	FASN	0.0681867	0.0138363	0.091	0.4
similar to 40S ribosomal protein S18	Bos taurus	15 kDa	BAC56379.1	326602		RPS18	0.242503	0.8411	0.41	2.9
nucleoside diphosphate kinase	Gallus gallus	17 kDa	NP_990378.1	395916	395916	NME2	0.517077	0.688873	0.18	2.7
adenylyl cyclase-associated protein 1 isoform X1	Gallus gallus	67 kDa	XP_003642632.2	419680	419680	CAP1	0.158007	0.201097	0.0027	3.6
60S ribosomal protein L7a	Gallus gallus	30 kDa	NP_001004379.1	417158	417158	RPL7A	0.116323	0.457333	0.004	9.6
T-complex protein 1 subunit beta	Gallus gallus	57 kDa	NP_001012551.1	417846	417846	CCT2	0.557373	0.344693	0.66	0.9
T-complex protein 1 subunit eta	Gallus gallus	59 kDa	NP_001026712.2	428806	428806	CCT7	0.0932867	0.27613	0.053	11
high mobility group protein HMG1	Gallus gallus	25 kDa	AAD52670.1	395724	395724	HMGB1	0	0.277777	0.028	INF
40S ribosomal protein S8	Anas platyrhynchos	24 kDa	EOA94872.1	101797133	424584	RPS8	0	0.545203	0.00049	INF
60S ribosomal protein L5	Anas platyrhynchos	34 kDa	EOA96368.1	101801030	395269	RPL5	0.27382	0.2955	0.0062	5.6
MHC class I-alpha	Gallus gallus	38 kDa	AAA67507.1	693260	693260	BF1	0.11197	0.60226	0.021	6.5
MHC class I antigen	Gallus gallus	39 kDa	AAL76941.1	425389	425389	BF2	0	0.0660267	0.37	INF
apolipoprotein E	Bos taurus	36 kDa	CAA43479.1	281004		APOE	0.93711	0.158607	0.029	0.1
Ras-related C3 botulinum toxin substrate 2	Columba livia	22 kDa	EMC76787.1	102092145	418044	RAC2	0.37173	0.18447	0.69	0.6
transketolase	Gallus gallus	68 kDa	XP_414333.2	415991	415991	TKTL1	0.270837	0.237413	0.026	1.9
Rap1A-retro1	Mus musculus	21 kDa	ACC95380.1	668838	419867	RAP1A	0.156343	0.459937	0.049	15
importin subunit beta-1	Myotis brandtii	97 kDa	XP_005861985.1	102253651	426499	KPNB1	0	0.0769957	0.034	INF
puromycin-sensitive aminopeptidase	Gallus gallus	99 kDa	XP_015154960.1	426231	426231	NPEPPS	0	0.109853	0.03	INF
malate dehydrogenase, mitochondrial	Numida meleagris	37 kDa	XP_021271054.1	110407568	417517	MDH2	0.416523	0.445297	0.04	2
chloride intracellular channel protein 2	Gallus gallus	28 kDa	NP_001026285.1	422178	422178	CLIC2	0.393377	0.42379	0.47	1.2
receptor-type tyrosine-protein phosphatase C precursor	Gallus gallus	139 kDa	NP_989748.2	386580	386580	PTPRC	0.039867	0.056899	0.21	2.3
T-complex protein 1 subunit delta	Gallus gallus	58 kDa	NP_996761.1	395414	395414	CCT4	0.392023	0.238393	0.84	1
40S ribosomal protein S4, X isoform-like	Microcebus murinus	30 kDa	XP_012597174.1	105858527	396001	RPS4X	0	0.144843	0.12	INF
16S ribosomal protein	Mus musculus	16 kDa	AAA03646.1	20055	417871	RPS16	0.227517	0.817407	0.07	4.1
nucleophosmin	Buceros rhinoceros silvestris	30 kDa	XP_010144599.1	104502334	396203	NPM1	0	1.00815	0.016	INF
T-complex protein 1 subunit gamma	Gallus gallus	60 kDa	XP_015153803.1	425644	425644	CCT3	0.173013	0.136103	0.0093	0.6
angiotensinogen	Bos indicus	51 kDa	XP_019809409.1	109553744	421543	AGT	0.764727	0	0.0011	0
ADP-ribosylation factor 3	Gallus gallus	21 kDa	XP_015128667.1	107049507	107049507	ARF3	0.508727	0.356743	0.79	1.4
nascent polypeptide-associated complex alpha polypeptide	Mus musculus	23 kDa	BAE40130.1	17938	396544	Naca	0	0.729733	0.0069	INF
desmoplakin isoform II	Homo sapiens	260 kDa	NP_001008844.1	1832	420869	DSP	0.150013	0	0.37	0
eukaryotic translation elongation factor 1 gamma	Gallus gallus	50 kDa	NP_001185679.1	100526660	100526660	EEF1G	0	0.123207	0.12	INF
60S ribosomal protein L22	Columba livia	11 kDa	EMC79394.1	102085891	373937	RPL22	0	1.78915	0.027	INF
Guanine nucleotide-binding protein G(I)/G(S)/G(T) subunit beta-1	Eurypyga helias	34 kDa	KFV95318.1	104504669	419402	GNB1	0.09238	0.177973	0.016	5.1
Voltage-dependent anion-selective channel protein 2	Aptenodytes forsteri	30 kDa	KFM06393.1	103897578	395498	VDAC2	0	0.810727	0.042	INF
60S acidic ribosomal protein P0	Corvus brachyrhynchos	31 kDa	KFO65132.1	103622650	395835	RPLP0	0.307003	0.220273	0.76	0.9
ribosomal protein S13	Ailuropoda melanoleuca	17 kDa	ADT82659.1	100481367	414782	RPS13	0.490513	0.955443	0.015	3.1
40S ribosomal protein S3a	Anas platyrhynchos	28 kDa	EOB04964.1	101801835	422477	RPS3A	0	0.32131	0.12	INF
casein kinase II subunit alpha	Nestor notabilis	44 kDa	XP_010011617.1	104404788	432370	CSNK2A1	0	0.245873	0.0037	INF
Exportin-2	Anas platyrhynchos	112 kDa	EOB03630.1	101803491	419212	CSE1L	0	0.0202567	0.37	INF
60S ribosomal protein L12	Gallus gallus	18 kDa	NP_001264608.1	417264	417264	RPL12	0.501703	0.56199	0.28	2
F-actin-capping protein subunit alpha-2	Gallus gallus	33 kDa	NP_001004380.1	417771	417771	CAPZA2	0.501683	0.338983	0.36	1.4
F-actin-capping protein subunit alpha-1	Gallus gallus	33 kDa	NP_990846.1	396521	396521	CAPZA1	0.129283	0.12256	0.58	1.8
alpha-actinin	Gallus gallus	103 kDa	AAA48570.1	373918	373918	ACTN1	0.0291663	0.072534	0.048	11
40S ribosomal protein S25	Columba livia	10 kDa	EMC78310.1	106146131	770722	RPS25	0.383833	0.51153	0.46	3.3
transitional endoplasmic reticulum ATPase	Gallus gallus	89 kDa	NP_001038129.1	427410	427410	VCP	0	0.14403	0.0011	INF
ras GTPase-activating-like protein IQGAP1	Gallus gallus	190 kDa	XP_413959.4	415591	415591	IQGAP3	0	0.081583	0.059	INF
Golgi-associated plant pathogenesis-related protein 1 isoform X1	Gallus gallus	19 kDa	XP_004935245.1	420999	420999	GLIPR2	0.350863	0	0.13	0
galectin-7	Homo sapiens	15 kDa	NP_002298.1	3963		LGALS7	1.41683	0	0.37	0
acetyl-CoA acetyltransferase, cytosolic	Gallus gallus	41 kDa	NP_001034376.2	421587	421587	ACAT2	0.0761767	0.1929	0.026	13
Nuclease-sensitive element-binding protein 1	Aptenodytes forsteri	29 kDa	KFM01689.1	103907072	386575	YBX1	0.32747	0.308237	0.034	2
integrin alpha-3 precursor	Gallus gallus	114 kDa	NP_989477.1	373946	373946	ITGA3	0.049044	0.0338307	0.86	0.9
talin-1	Bos taurus	270 kDa	NP_001192357.2	783470	395194	TLN1	0.0769687	0	0.0004	0
chromosome-associated kinesin KIF4	Gallus gallus	139 kDa	NP_990306.1	395823	395823	KIF4A	0	0.0679433	0.069	INF
40s ribosomal protein S7	Perca flavescens	22 kDa	ABU54857.1		421919	RPS7	0	0.598793	0.029	INF
envelope polyprotein precursor	Gallus gallus	67 kDa	AGL81186.1	107052719	107052719	LOC107052719	0.209903	0	0.067	0
Adenosylhomocysteinase B	Corvus brachyrhynchos	47 kDa	KFO62049.1	103619006	419146	AHCY	0.151857	0.0837867	0.39	0.4
Peroxiredoxin-1	Anas platyrhynchos	23 kDa	EOB00368.1	101804206	424598	PRDX1	0	0.375567	0.0064	INF
ATP-dependent 6-phosphofructokinase, platelet type isoform X1	Gallus gallus	86 kDa	XP_015137049.1	428411	428411	PFKP	0.252023	0.0685907	0.23	0.6
Plakoglobin	Homo sapiens	82 kDa	AAA64895.1	3728	429710	JUP	0.396733	0	0.37	0
ribosomal protein L18	Gallus gallus	19 kDa	AAS49582.1	417823	417823	RPL18A	0.326727	0.37857	0.096	4.9
L-lactate dehydrogenase A chain	Gallus gallus	37 kDa	NP_990615.1	396221	396221	LDHA	0	0.24398	0.11	INF
60S ribosomal protein L4	Columba livia	43 kDa	EMC81316.1	102095907	415551	RPL4	0	0.153507	0.07	INF
pigment epithelium-derived factor precursor	Ovis aries	46 kDa	NP_001132919.1	100192425	417561	SERPINF1	0.38721	0	0.0075	0
40S ribosomal protein S10 isoform X2	Phalacrocorax carbo	19 kDa	XP_009512108.1	104040816	419904	RPS10	0	0.45985	0.11	INF
Spliceosome RNA helicase DDX39B	Gallus gallus	49 kDa	Q5ZHZ0.1			DDX39B	0.0539967	0	0.37	0
Rpl30 protein	Mus musculus	13 kDa	AAI00609.1	19946	425416	RPL30	0	0.503927	0.04	INF
60S ribosomal protein L3	Chlamydotis macqueenii	46 kDa	KFP34667.1	104474424	418016	RPL3	0	0.0354667	0.37	INF
40S ribosomal protein S6	Leptosomus discolor	31 kDa	XP_009957475.1	104341495	396148	RPS6	0	0.22555	0.13	INF
stress-induced-phosphoprotein 1	Gallus gallus	49 kDa	XP_015129908.1	101748085	101748085	STIP1	0	0.123137	0.12	INF
vinculin	Gallus gallus	117 kDa	NP_990772.1	396422	396422	VCL	0	0.0676163	0.12	INF
citron Rho-interacting kinase isoform X1	Gallus gallus	239 kDa	XP_004934458.1	416984	416984	CIT	0	0.0406957	0.15	INF
Rho GDP-dissociation inhibitor 1	Cathartes aura	23 kDa	KFP47544.1		769231	ARHGDIA	0	0.118093	0.37	INF
glutathione S-transferase 2	Gallus gallus	26 kDa	NP_990421.1	395976	395976	GSTM2	0	0.383853	< 0.00010	INF
aldolase, fructose-bisphosphate A S homeolog	Xenopus laevis	39 kDa	NP_001079649.1	379336	396078	ALDOA	0	0.0596767	0.37	INF
Nucleosome assembly protein 1-like 1	Columba livia	45 kDa	EMC82273.1	102090414	417864	NAP1L1	0	0.114057	0.12	INF
heat shock protein family E (Hsp10) member 1	Manacus vitellinus	11 kDa	KFW87003.1	103764300	395948	HSPE1	0	0.24478	0.37	INF
40S ribosomal protein S19	Jaculus jaculus	16 kDa	XP_004670436.1	101607893	107050719	RPS19	0	0.533743	< 0.00010	INF
Septin-6	Columba livia	48 kDa	EMC78771.1	102089802	422369	SEPT6	0.12522	0.08645	0.82	0.8
asparagine synthetase [glutamine-hydrolyzing]	Gallus gallus	64 kDa	NP_001026148.1	420574	420574	ASNS	0.121227	0	0.13	0
citrate synthase, mitochondrial	Meleagris gallopavo	54 kDa	XP_010725496.2	100541642	100858903	CS	0.04868	0.0730273	0.76	0.7
glutathione S-transferase mu 3	Meleagris gallopavo	26 kDa	AEI70736.1		107050492	GST2L	0	0.06705	0.37	INF
proliferation-associated protein 2G4	Gallus gallus	44 kDa	XP_015155794.1	425279	425279	PA2G4	0	0.09589	0.18	INF
synaptotagmin binding cytoplasmic RNA interacting protein	Homo sapiens	70 kDa	AAC12926.1	10492	421831	SYNCRIP	0	0.109177	0.0015	INF
60S ribosomal protein L27	Ovis aries	16 kDa	XP_014954285.1	101113347	396280	RPL27	0	0.116557	0.37	INF
Malate dehydrogenase, cytoplasmic	Columba livia	36 kDa	EMC88838.1	102084654	421281	MDH1	0	0.0453567	0.37	INF
farnesyl diphosphate synthase	Gallus gallus	42 kDa	P08836.2	425061	425061	FDPS	0.0808467	0.0555367	0.87	1.3
40S ribosomal protein S5	Anas platyrhynchos	22 kDa	EOA94845.1	101803338	107049503	RPS5	0	0.26779	0.071	INF
ribosomal protein S17	Xenopus tropicalis	15 kDa	AAI58391.1	100145026	374053	RPS17	0	0.408577	0.14	INF
endoplasmin precursor	Gallus gallus	92 kDa	NP_989620.1	374163	374163	HSP90B1	0	0.0554457	0.21	INF
Septin-2	Aptenodytes forsteri	38 kDa	KFM10888.1	103903085	424843	SEPT2	0	0.0877267	0.13	INF
serine--tRNA ligase, cytoplasmic	Gallus gallus	58 kDa	NP_001026563.1	426697	426697	SARS	0	0.0276743	0.37	INF
receptor for activated C kinase 1	Homo sapiens	38 kDa	AAO21313.1	10399	417044	RACK1	0	0.138883	0.22	INF
CD63 antigen	Gallus gallus	26 kDa	XP_015128066.1	107049249	107049249	CD63	0.238473	0	0.37	0
superoxide dismutase [Cu-Zn]	Coturnix japonica	16 kDa	XP_015736733.1	107322802	395938	SOD1	0	0.115613	0.37	INF
ATP-citrate lyase	Anser anser anser	120 kDa	ADL41159.1	106048017	395373	ACLY	0	0.0453483	0.0042	INF
78 kDa glucose-regulated protein precursor	Pelodiscus sinensis	73 kDa	NP_001273821.1	102459918	396487	HSPA5	0.08746	0.158127	0.0057	4.7
40S ribosomal protein S20	Patagioenas fasciata monilis	14 kDa	OPJ83471.1		430990	RPS20	0	0.134043	0.37	INF
Cytoplasmic dynein 1 heavy chain 1	Tyto alba	524 kDa	KFV45987.1	104357241	423461	DYNC1H1	0	0.00640667	0.37	INF
topoisomerase II alpha-2	Gallus gallus	179 kDa	AAG13401.1	395570	395570	TOP2A	0	0.032329	0.18	INF
Erh protein	Danio rerio	12 kDa	AAH71431.1	30475	423262	ERH	0	0.152767	0.37	INF
fatty acid-binding protein, epidermal	Homo sapiens	15 kDa	NP_001435.1	2171	420197	FABP5	1.81077	0	0.37	0
fermitin family homolog 3	Bos taurus	76 kDa	NP_001032695.1	525159	107051471	FERMT3	0.31913	0	0.00086	0
ras-related protein Rab-11B	Esox lucius	16 kDa	ACO14203.1	105024484	420063	RAB11B	0.39405	0.453883	0.32	2.7
60S ribosomal protein L13	Gallus gallus	24 kDa	NP_990330.1	395849	395849	RPL13	0	0.239877	0.016	INF
60S ribosomal protein L38	Scophthalmus maximus	8 kDa	ABJ98663.1		771528	RPL38	0	0.88368	0.12	INF
Protein disulfide-isomerase A6	Struthio camelus australis	48 kDa	KFV71961.1	104139932	421940	PDIA6	0	0.136757	0.025	INF
septin-7	Gallus gallus	49 kDa	NP_001012577.1	420741	420741	SEPT7	0.116357	0.133617	0.29	2.5
desmoglein type 1	Homo sapiens	114 kDa	CAA39976.1	1828		DSG1	0.0689167	0	0.37	0
60S ribosomal protein L10 isoform X1	Pseudopodoces humilis	24 kDa	XP_005534198.1	102101633	396411	RPL10L2	0	0.0703833	0.37	INF
secreted phosphoprotein 24 precursor	Bos taurus	23 kDa	AAA63582.1	281500	396080	SPP2	0.375573	0	0.14	0
Arf6 protein	Xenopus laevis	20 kDa	AAH90206.1	399300	428927	ARF6	0.43383	0.142083	0.25	0.2
protein disulfide-isomerase A3 precursor	Gallus gallus	56 kDa	NP_989441.1	373899	373899	PDIA3	0	0.13037	0.00067	INF
Transaldolase	Balearica regulorum gibbericeps	33 kDa	KFO05844.1	104630738	423019	TALDO1	0.08231	0.123003	0.47	2.2
C-1-tetrahydrofolate synthase, cytoplasmic	Gallus gallus	100 kDa	NP_001034392.1	423508	423508	MTHFD1	0	0.0226693	0.37	INF
SHC SH2 domain-binding protein 1	Gallus gallus	74 kDa	XP_003641983.1	415751	415751	SHCBP1	0	0.0310987	0.37	INF
actin related protein 2/3 complex subunit 3	Ictalurus punctatus	8 kDa	ABD85578.1	100304888	416837	ARPC3	0	0.441567	0.37	INF
60S ribosomal protein L21	Anas platyrhynchos	19 kDa	EOA96714.1	101802323	418933	RPL21	0	0.151767	0.37	INF
Cofilin-2	Osmerus mordax	17 kDa	ACO09486.1		423320	CFL2	0.17106	0.280753	0.39	3.7
actin-related protein 3	Gallus gallus	47 kDa	NP_989638.1	374197	374197	ACTR3	0	0.0533067	0.37	INF
proteasome activator complex subunit 1-like	Gallus gallus	25 kDa	XP_015129733.1	107050513	107050513	PSME1	0	0.15625	0.37	INF
serum albumin precursor	Homo sapiens	69 kDa	AAF01333.1	213	396197	ALB	0.129587	0.09814	0.85	1.2
importin subunit alpha-1	Meleagris gallopavo	58 kDa	XP_010719818.1	100544673	417420	KPNA2	0	0.067541	0.12	INF
epiplakin 1	Homo sapiens	553 kDa	BAB40803.1	83481	429489	EPPK1	0.018974	0	0.37	0
protein Z-dependent protease inhibitor precursor	Bos taurus	52 kDa	NP_001092467.1	517172	423432	SERPINA10	0.174907	0	0.0072	0
stress-70 protein, mitochondrial	Meleagris gallopavo	66 kDa	XP_010717168.1	100551017	416183	HSPA9	0	0.0594133	0.12	INF
IST1, ESCRT-III associated factor	Mus musculus	31 kDa	AAH39052.1	71955	415877	Ist1	0.198463	0	0.13	0
ribosomal protein L23a	Homo sapiens	18 kDa	AAA03341.1	6147	417574	RPL23A	0	0.0999467	0.37	INF
ribosomal protein L19	Mus musculus	23 kDa	AAB48630.1	19921	420003	Rpl19	0	0.221877	0.15	INF
Similar to ribosomal protein L23	Homo sapiens	14 kDa	AAH03518.1	9349	420001	RPL23	0	0.349107	0.26	INF
integrin alpha-2 isoform X1	Gallus gallus	130 kDa	XP_003643030.2	100857227	100857227	ITGA2	0.023112	0.0386557	0.63	1.7
ARP2 actin-related protein 2 homolog (yeast)	Homo sapiens	45 kDa	AAH14546.1	10097	396147	ACTR2	0.12774	0.108963	0.9	1.2
heat shock protein 27	Homo sapiens	22 kDa	AAA62175.1	3315	396227	HSPB1	0.3391	0	0.37	0
cystatin-A	Gallus gallus	11 kDa	XP_416493.4	418268	418268	CSTA	0	0.24478	0.37	INF
transferrin receptor protein 1	Gallus gallus	86 kDa	NP_990587.2	396191	396191	TFR2	0.0655723	0.0640163	0.68	0.8
guanine nucleotide-binding protein G(i) subunit alpha-2	Coturnix japonica	41 kDa	XP_015730140.1	107319651	396367	GNAI2	0	0.06306	0.37	INF
40S ribosomal protein S14	Ictalurus punctatus	16 kDa	AAK95196.1	100304566	416275	RPS14	0	0.111113	0.37	INF
receptor-type tyrosine-protein phosphatase eta precursor	Gallus gallus	154 kDa	NP_989952.1	395330	395330	PTPRJ	0.057262	0.014613	0.098	0.3
glutathione S-transferase-P1c	Homo sapiens	23 kDa	AAC13869.1	2950		GSTP1	0.139203	0	0.37	0
F-actin-capping protein subunit beta isoform X2	Serinus canaria	33 kDa	XP_009097852.2	103824345	396418	CAPZB	0	0.109593	0.13	INF
protein regulator of cytokinesis 1 isoform X1	Numida meleagris	70 kDa	XP_021262365.1	110403481	770336	PRC1	0	0.134351	0.0024	INF
Ribosomal protein S15a	Homo sapiens	15 kDa	AAH01697.1	6210	427675	RPS15A	0	0.17523	0.37	INF
neutral amino acid transporter A isoform X1	Numida meleagris	56 kDa	XP_021248755.1	110397126	769612	SLC1A4	0.0471667	0.115537	0.097	3.2
succinyl-CoA:3-ketoacid coenzyme A transferase 1, mitochondrial	Gallus gallus	56 kDa	NP_001006578.2	427190	427190	OXCT1	0.1879	0.0411467	0.18	0.2
guanine nucleotide-binding protein subunit alpha-13	Coturnix japonica	44 kDa	XP_015735238.1	107322109	417434	GNA13	0	0.0908233	0.14	INF
immunoglobulin superfamily member 9	Gallus gallus	149 kDa	XP_015154161.1	425454	425454	IGSF9	0	0.0161643	0.37	INF
peptidyl-prolyl cis-trans isomerase E-like	Colobus angolensis palliatus	29 kDa	XP_011798074.1	105512261	426061	PPIE	0.10855	0.09161	0.43	9.2
Eukaryotic translation initiation factor 3 subunit L	Chelonia mydas	153 kDa	EMP27035.1		418033/418032	EIF3L/MICALL1	0.0448233	0	0.16	0
ubiquitin-like modifier-activating enzyme 1	Falco cherrug	110 kDa	XP_014141927.1	102058401	107051050	UBA1	0.0298517	0.0348373	0.37	2.7
xaa-Pro aminopeptidase 1	Gallus gallus	70 kDa	XP_421751.2	423886	423886	XPNPEP1	0.0372667	0	0.37	0
WD repeat-containing protein 1	Gallus gallus	67 kDa	NP_001004402.1	422842	422842	WDR1	0.0392633	0	0.37	0
Leucine-rich alpha-2-glycoprotein	Bos mutus	38 kDa	ELR56248.1	102276472	100858066	LRG1	0.0892667	0	0.37	0
NHP2-like protein 1	Amazona aestiva	16 kDa	KQK78919.1		417986	NHP2L1/SNU13	0	0.11287	0.37	INF
coatomer subunit alpha	Alligator mississippiensis	139 kDa	XP_006267538.1	102560777	426906	COPA	0	0.0276797	0.17	INF
phosphatidylethanolamine-binding protein 1	Gallus gallus	21 kDa	NP_001185571.1	416990	416990	PEBP1	0	0.334777	0.00033	INF
heat shock 70 kDa protein 6	Orycteropus afer afer	71 kDa	XP_007935963.1	103194381	423504	HSPA6/HSPA2(gallus)	0.0469533	0	0.37	0
prefoldin subunit 2	Gallus gallus	16 kDa	XP_004948460.2	100858383	100858383	PFDN2	0.22577	0.264493	0.4	2.5
U5 small nuclear ribonucleoprotein 200 kDa helicase	Phaethon lepturus	190 kDa	XP_010288856.1	104623459	503574	SNRNP200	0.046266	0	0.0008	0
Rho family GTPase	Mus musculus	22 kDa	AAC23710.1	11848	395442	Rhoa	0	0.0805167	0.37	INF
eukaryotic translation initiation factor 2 subunit 3	Gallus gallus	51 kDa	NP_001006260.1	418597	418597	EIF2S3	0.06026	0	0.37	0
H/ACA ribonucleoprotein complex subunit 4	Gallus gallus	58 kDa	NP_001026286.1	422196	422196	DKC1	0	0.0612067	0.37	INF
thymocyte nuclear protein 1	Gallus gallus	28 kDa	NP_989618.1	374161	374161	THYN1	0	0.0607233	0.37	INF
6-phosphogluconate dehydrogenase, decarboxylating	Anas platyrhynchos	50 kDa	EOA96496.1	101801278	419450	PGD	0	0.0784547	0.12	INF
heat shock protein	Anas platyrhynchos	61 kDa	AFK08972.1	101799191	424059	HSPD1	0	0.0678903	0.049	INF
squamous cell carcinoma antigen	Homo sapiens	45 kDa	AAB20405.1	6317	420897	SERPINB3/OVALY(gallus)	0.10828	0	0.37	0
EH domain-containing protein 3	Gallus gallus	61 kDa	NP_001026211.1	421306	421306	EHD3	0.0430567	0	0.37	0
vacuolar protein sorting-associated protein 35	Gallus gallus	92 kDa	NP_001005842.1	415750	415750	VPS35	0	0.0175007	0.37	INF
ASPRV1 protein	Homo sapiens	23 kDa	AAH31997.2	151516		ASPRV1	0.14142	0	0.37	0
ruvB-like 1	Amazona aestiva	50 kDa	KQK74297.1	103143219	416022	RUVBL1	0	0.0323493	0.37	INF
flotillin-1	Gallus gallus	47 kDa	XP_015128657.1	101751397	101751397	FLOT1	0.0729533	0	0.37	0
heat shock 70 kDa protein 4L	Gallus gallus	95 kDa	NP_001012594.1	422496	422496	HSPA4L	0	0.0167553	0.37	INF
aspartate aminotransferase, mitochondrial precursor	Gallus gallus	47 kDa	NP_990854.1	396533	396533	GOT2	0	0.0838733	0.12	INF
programmed cell death protein 6 isoform X2	Gallus gallus	21 kDa	XP_004935237.1	420988	420988	PDCD6	0.173677	0	0.37	0
5-aminoimidazole ribonucleotide/carboxylase-5-aminoimidazole-4-N-succinocarboxamide ribonucleotide synthetase	Gallus gallus	47 kDa	ABU24461.1	396534	396534	PAICS	0	0.05358	0.37	INF
Annexin A2	Homo sapiens	39 kDa	AAH23990.1	302	396297	ANXA2	0.126863	0	0.37	0
calmodulin-like skin protein	Homo sapiens	16 kDa	AAF66821.1	51806		CALML5	0.213847	0	0.37	0
Splicing factor 3b, subunit 3, 130kDa	Homo sapiens	136 kDa	AAH68974.1	23450	415680	SF3B3	0	0.011643	0.37	INF
alpha-soluble NSF attachment protein	Chrysemys picta bellii	33 kDa	XP_005310581.1	101935050	100858304	NAPA	0	0.05035	0.37	INF
CAND1 protein	Homo sapiens	128 kDa	AAH26220.1	55832	417837	CAND1	0	0.0123103	0.37	INF
serpin B12 isoform 1	Homo sapiens	48 kDa	NP_001294857.1	89777	420899	SERPINB12	0.0637367	0	0.37	0
Gelsolin	Bos mutus	81 kDa	ELR60904.1	102267653	395774	GSN	0.127343	0	0.034	0
programmed cell death 6-interacting protein	Gallus gallus	97 kDa	NP_001026164.1	420725	420725	PDCD6IP	0.0737983	0	0.12	0
BRO1 domain-containing protein BROX isoform X1	Meleagris gallopavo	47 kDa	XP_003203872.1	100546488	421334	BROX	0.05697	0	0.37	0
uncharacterized protein LOC101750937	Gallus gallus	22 kDa	XP_015154688.1	101750937	101750937	LOC101750937	0.12804	0	0.37	0
Alanyl-tRNA synthetase, cytoplasmic	Columba livia	105 kDa	EMC79652.1	102093230	415668	AARS	0	0.015172	0.37	INF
alcohol dehydrogenase [NADP(+)] isoform X1	Gallus gallus	40 kDa	XP_015146491.1	424599	424599	AKR1A1	0	0.0581167	0.37	INF
aminolevulinate dehydratase	Gallus gallus	36 kDa	NP_001278335.1	417273	417273	ALAD	0	0.0648967	0.37	INF
ubiquitin thioesterase OTUB1	Gallus gallus	31 kDa	XP_001236782.2	777320	777320	OTUB1	0	0.13005	0.15	INF
Protein arginine N-methyltransferase 1	Chelonia mydas	37 kDa	EMP41777.1	102929956	425989	PRMT1/PRMT8(gallus)	0	0.0642733	0.37	INF
annexin I	Homo sapiens	39 kDa	BAG70088.1	301	404271	ANXA1	0.0808167	0	0.37	0
regucalcin	Bubalus bubalis	33 kDa	AJT43352.1	102406711	395480	RGN	0.08261	0	0.37	0
polyadenylate binding protein	Petromyzon marinus	70 kDa	AAB88449.1		430997	PABPC1	0	0.0230503	0.37	INF
glycogen phosphorylase, liver form	Ovis aries	97 kDa	NP_001020032.1	554320	378909	PYGL	0.0309007	0	0.37	0
Glia maturation factor, beta	Mus musculus	17 kDa	AAH49134.1	63985	423560	GMFB	0	0.106947	0.37	INF
macrophage-capping protein	Gallus gallus	38 kDa	XP_015128734.1	431244	431244	CAPG	0	0.04326	0.37	INF
Septin-9	Columba livia	64 kDa	EMC89798.1	102093664	417347	SEPT9	0.0408133	0	0.37	0
